# Supplementary material for: Osmotically Activated Anion Current of Phycomyces Blakesleeanus—Filamentous Fungi Counterpart to Vertebrate Volume Regulated Anion Current
Source: J Fungi (Basel). 2023 May 31;9(6):637. doi: 10.3390/jof9060637 (PMC10301571; doi:10.3390/jof9060637)
Supplement: Supplementary file 1 [file jof-09-00637-s001.zip]

Archive with 1 entries (1 files):
- jof-2414229-Supplementary Materials.pdf
